# Supplementary material for: Insulin Receptor Substrate-2 Regulates the Secretion of Growth Factors in Response to Amino Acid Deprivation
Source: Int J Mol Sci. 2025 Jan 20;26(2):841. doi: 10.3390/ijms26020841 (PMC11766276; doi:10.3390/ijms26020841)
Supplement: Supplementary file 1 [file ijms-26-00841-s001.zip]

Archive with 1 entries (1 files):
- ijms-3424075-supplementary.pdf
